# Supplementary material for: Alterations in brain neurocircuitry following treatment with the chemotherapeutic agent paclitaxel in rats
Source: Neurobiol Pain. 2019 May 27;6:100034. doi: 10.1016/j.ynpai.2019.100034 (PMC6565758; doi:10.1016/j.ynpai.2019.100034)
Supplement: Supplementary data 1 [file mmc1.xlsx]

## Sheet: Sheet1
Apparent Diffusion Coefficient
Brain Area	Vehilce			Paclitaxel
	AVE	SD		AVE	SD	P val
substantia innominata	1.845	0.117431	<	2.24571	0.157993	0.000339852
arcuate nucleus	2.35167	0.172211	<	2.97286	0.360727	0.00273694
cortical amygdaloid nucleus	1.9	0.182099	<	2.22	0.121655	0.00304348
medial amygdaloid nucleus	2.33833	0.331024	<	2.93143	0.254652	0.00380292
raphe linear	2.02667	0.137356	<	2.29429	0.167616	0.00989928
posterior hypothalamic area	1.93167	0.122216	<	2.26429	0.254418	0.0140894
ventral pallidum	1.79	0.162481	<	1.99429	0.10454	0.0192369
globus pallidus	1.7	0.0497996	<	1.83714	0.113976	0.01993	p<0.020
anterior amygdaloid nucleus	1.99667	0.215654	<	2.25	0.132539	0.0247857
perirhinal ctx	1.86167	0.11479	<	2.02571	0.117595	0.0277372
extended amydala	1.78667	0.0714609	<	1.93429	0.126076	0.0279301
ventral lateral striatum	1.72833	0.0730525	<	1.88571	0.137702	0.0293277
olfactory tubercles	2.26667	0.360315	<	2.71286	0.283943	0.0295552
ventral subiculum	2.005	0.0662571	<	2.22429	0.218087	0.0379406
basal amygdaloid nucleus	1.82833	0.138768	<	2.01286	0.144996	0.0396986
substantia nigra compacta	1.89667	0.15629	<	2.12571	0.193895	0.0408911
ventromedial thalamic nucleus	1.70833	0.0563619	<	1.88286	0.178018	0.0426164
accumbens shell	1.72	0.120665		1.88286	0.146369	0.0533636
anterior hypothalamic area	1.915	0.257585		2.17429	0.178406	0.055806
zona incerta	1.77833	0.089088		1.93143	0.154211	0.0558811
insular ctx	1.73333	0.0954289		1.87143	0.131963	0.0570263
white matter	2.09167	0.123356		2.37714	0.308043	0.0577359
prelimbic ctx	1.76167	0.0926103		1.93429	0.17943	0.0577673
paraventricular nuclus	1.98667	0.226156		2.29143	0.287775	0.0601995
accumbens core	1.68333	0.101915		1.84	0.159269	0.0630841
lateral orbital ctx	1.72167	0.117884		1.92143	0.209239	0.0631808
rostral piriform ctx	1.85833	0.12703		1.99714	0.116864	0.0647543
ventral medial nucleus	2.125	0.342972		2.48857	0.304873	0.0678568
lateral amygdaloid nucleus	1.96333	0.274712		2.34429	0.395805	0.073434
infralimbic ctx	1.88167	0.169401		2.08	0.191311	0.0755313
claustrum	1.705	0.0779102		1.83	0.139284	0.0777469
magnocellular preoptic nucleus	2.26833	0.447232		2.70286	0.373975	0.0825333
endopiriform nucleus	1.76	0.102567		1.89143	0.138976	0.0827104
temporal ctx	1.815	0.0952365		1.97571	0.185819	0.0830205
copula of the pyramis	2.07333	0.185329		2.39571	0.390037	0.0920383
locus ceruleus	2.33667	0.0671317		2.47714	0.175567	0.0931162
ventral medial striatum	1.71	0.0651153		1.86143	0.199619	0.104502
bed nucleus stria terminalis	1.77333	0.0861781		1.93429	0.207594	0.105363
ventral orbital ctx	1.73167	0.12703		1.88286	0.178205	0.111431
White Matter	1.98167	0.116175		2.11857	0.162217	0.113558
reticular nucleus	1.805	0.0838451		1.97143	0.223116	0.113936
pontine reticular nucleus oral	1.90333	0.113959		2.09857	0.259578	0.117364
caudal piriform ctx	1.71667	0.107455		1.81	0.094163	0.12299
reticulotegmental nucleus	2.005	0.111131		2.14857	0.184701	0.125502
reuniens nucleus	1.75167	0.0879583		1.89429	0.194153	0.126753
ventrolateral thalamic nucleus	1.71667	0.0725718		1.83429	0.16092	0.128233
subthalamic nucleus	1.855	0.25975		2.12429	0.320461	0.128427
ventral posteriolateral thalamic nucleus	1.725	0.0712039		1.84286	0.161938	0.128469
anterior thalamic nuclei	1.80167	0.134077		1.96143	0.206755	0.133893
tenia tecta ctx	2.65	0.609754		3.08857	0.355876	0.134476
lateral preoptic area	1.82833	0.149053		1.97571	0.17577	0.134897
central medial thalamic nucleus	1.73167	0.0978604		1.86857	0.186497	0.135421
retrochiasmatic nucleus	2.56	0.90492		3.27857	0.704827	0.135593
granular cell layer	2.09833	0.0788458		2.23571	0.19518	0.136305
prerubral field	1.79167	0.0832867		1.94143	0.213653	0.136308
lateral hypothalamus	2.26	0.239332		2.47571	0.248586	0.140975
CA1 hippocampus ventral	1.745	0.0709225		1.88286	0.203774	0.144906
dentate gyrus ventral	2.52333	0.224024		2.70714	0.207743	0.153137
ventral posteriolmedial thalamic nucleus	1.70333	0.0631401		1.82571	0.188225	0.15846
ventral anterior thalamic nucleus	1.70167	0.0919601		1.82714	0.184003	0.159245
diagonal band of Broca	2.28833	0.443189		2.62143	0.358861	0.162008
trapezoid body	2.045	0.26304		2.30857	0.356204	0.163494
CA3 hippocampus ventral	2.02833	0.208654		2.21857	0.246808	0.165607
triangular septal nucleus	1.98	0.234862		2.33143	0.550376	0.17551
lateral cerebellar nucleus	1.97333	0.190648		2.13571	0.210702	0.176037
medial preoptic area	2.045	0.287106		2.25571	0.243848	0.179794
dorsal medial nucleus	2.05167	0.224091		2.30714	0.385258	0.181794
CA2	1.81667	0.0960555		1.96857	0.245046	0.183188
red nucleus	1.85833	0.106286		2.00857	0.240169	0.185725
parabrachial nucleus	2.05833	0.172095		2.21	0.220378	0.19987
CA3 dorsal	1.88667	0.106521		2.08857	0.35002	0.20332
reticular nucleus midbrain	1.94167	0.14006		2.07143	0.19574	0.203902
anterior olfactory nucleus	1.85	0.142969		1.95286	0.135857	0.210827
sub coeruleus nucleus	2.025	0.113622		2.16143	0.230971	0.216441
olivary nucleus	2.605	0.736987		3.10143	0.640376	0.219928
pineal gland	4.59667	0.551205		4.14286	0.686652	0.221042
parvicellular reticular n.	2.27667	0.234918		2.43571	0.218087	0.231825
paraventricular nucleus	2.24333	0.342033		2.58571	0.582691	0.23358
precuniform nucleus	1.81667	0.140238		1.96286	0.256497	0.24038
raphe magnus	2.04667	0.246793		2.20857	0.225124	0.241777
interpeduncular nucleus	2.29667	0.637861		2.68143	0.493066	0.245338
secondary somaotsensory ctx	1.72167	0.0936839		1.8	0.129872	0.245801
median raphe nucleus	2.02667	0.135006		2.19857	0.320126	0.248109
2nd cerebellar lobule	1.86833	0.180157		2.04429	0.311815	0.249905
lateral dorsal thalamic nucleus	1.85	0.176182		2.00286	0.266127	0.2567
dorsal lateral striatum	1.765	0.0931128		1.86714	0.191199	0.259834
pontine reticular nucleus caudal	2.04167	0.180379		2.18143	0.234977	0.260812
subiculum dorsal	2.11	0.163707		2.23429	0.209432	0.26455
frontal association ctx	2.66	0.393853		2.46286	0.203283	0.269962
periolivary nucleus	2.445	0.658445		2.81143	0.489129	0.274224
dorsomedial tegmental area	2.2	0.161245		2.36571	0.322741	0.279718
motor trigeminal nucleus	1.98167	0.126399		2.11286	0.267439	0.296419
primary somatosensory ctx jaw	1.79167	0.0708284		1.88714	0.204916	0.302659
gigantocellular reticular nucleus pons	2.21167	0.287292		2.37286	0.2736	0.322846
facial nucleus	2.62333	0.41176		2.89571	0.54249	0.336761
medial septum	1.95667	0.256177		2.13571	0.367235	0.338396
inferior colliculus	2.48833	0.204687		2.63857	0.316092	0.340758
3rd cerebellar lobule	1.89667	0.201461		2.03286	0.284647	0.349068
central gray	2.33833	0.165096		2.47143	0.302017	0.357842
posterior thalamic nucleus	1.74	0.10139		1.82714	0.205241	0.36643
anterior pretectal nucleus	1.82333	0.185544		2.01857	0.4759	0.367087
5th cerebellar lobule	2.43167	0.265437		2.58857	0.331734	0.372553
external plexiform layer	2.31	0.122801		2.40143	0.212244	0.373807
parafascicular thalamic nucleus	1.815	0.140107		1.91429	0.228682	0.376204
primary somatosensory ctx upper lip	1.74833	0.113915		1.82286	0.169874	0.382022
substantia nigra reticularis	2.475	0.491965		2.71429	0.45887	0.383845
pontine nuclei	2.35667	0.452799		2.52714	0.25454	0.410952
dorsal medial striatum	1.84833	0.130907		1.95286	0.276087	0.415802
auditory ctx	1.79	0.0779744		1.85286	0.167304	0.418047
CA1 dorsal	1.92	0.117132		1.98857	0.170434	0.424483
10th cerebellar lobule	2.05667	0.142642		2.20429	0.42657	0.437583
pedunculopontine tegmental area	2.00833	0.243263		2.11571	0.239643	0.440705
medial orbital ctx	2.07	0.497715		2.26	0.361571	0.442675
ventral tegmental area	2.43333	0.52944		2.61714	0.293752	0.445693
premammillary nucleus	2.93	0.436028		3.16286	0.617919	0.45694
4th cerebellar lobule	2.00167	0.261413		2.14	0.369775	0.460373
supraoptic nucleus	2.395	0.694399		2.60286	0.198974	0.462428
suprachiasmatic nucleus	2.125	0.525576		2.29714	0.280459	0.466765
interposed nucleus	2.135	0.250978		2.25857	0.380589	0.512395
central amygdaloid nucleus	2.19167	0.20292		2.26714	0.213519	0.52914
cochlear nucleus	2.75667	0.410593		2.64	0.242625	0.537831
medial dorsal thalamic nucleus	1.84667	0.143481		1.91857	0.243819	0.540125
flocculus cerebellum	2.13833	0.45208		2.25429	0.204846	0.552661
secondary motor ctx	2.52167	0.236594		2.40571	0.416688	0.559846
1st cerebellar lobule	2.10667	0.159332		2.19143	0.317408	0.566572
paraflocculus cerebellum	1.955	0.178969		2.01571	0.19156	0.56912
ectorhinal ctx	2.12833	0.392399		2.28143	0.526131	0.570105
medial geniculate	2.03167	0.170108		2.09714	0.224255	0.570875
primary somatosensory ctx forelimb	1.88667	0.11219		1.94714	0.235706	0.578359
lateral septal nucleus	2.07667	0.147196		2.14143	0.24491	0.583929
simple lobule cerebellum	2.25167	0.288819		2.35143	0.350116	0.590688
medial mammillary nucleus	3.81	0.462947		3.65	0.591721	0.602949
inferior olivary complex	2.555	0.475636		2.76857	0.872877	0.60453
dentate gyrus dorsal	2.17167	0.238362		2.23571	0.210544	0.61687
lateral geniculate	2.215	0.140677		2.16286	0.213363	0.620408
8th cerebellar lobule	1.89	0.166373		1.96	0.300444	0.62281
medial pretectal area	2.53833	0.575514		2.71	0.639166	0.623549
primary somatosensory ctx trunk	2.08	0.123126		2.15571	0.357951	0.632977
dorsal paragigantocellularis n.	2.755	0.165499		2.71	0.167631	0.636977
glomerular layer	2.56333	0.238551		2.61857	0.177616	0.64174
paramedian lobule	1.89833	0.222299		1.95857	0.247617	0.65592
dorsal raphe	2.97167	0.51035		2.80143	0.811345	0.666465
entorhinal ctx	2.26833	0.198234		2.31286	0.169087	0.670197
anterior lobe pituitary	2.29333	0.546724		2.39714	0.418995	0.705634
solitary tract nucleus	2.24167	0.270068		2.30429	0.343698	0.725446
intercalated amygdaloid nucleus	2.04333	0.208774		2.00429	0.196372	0.734938
vestibular nucleus	2.50833	0.131669		2.54	0.186815	0.735188
supramammillary nucleus	3.43667	0.931336		3.62286	1.17506	0.760557
primary somatosensory ctx hindlimb	2.03167	0.13106		2.07571	0.33694	0.769905
9th cerebellar lobule	1.95833	0.231034		2.00429	0.311601	0.771832
neural lobe pituitary	3.41	0.883221		3.54	0.956974	0.805057
anterior cingulate area	2.06	0.110272		2.08143	0.183433	0.807765
primary somatosensory ctx shoulder	2.02	0.15975		1.99571	0.260247	0.846561
crus 2 of ansiform lobule	2.045	0.39627		2.01429	0.232153	0.865098
parietal ctx	2.07167	0.130295		2.09286	0.278431	0.867841
primary motor ctx	2.11	0.123612		2.08714	0.309285	0.86889
lemniscal nucleus	2.48667	0.250093		2.50714	0.20516	0.87397
principal sensory nucleus trigeminal	2.34167	0.343827		2.37	0.294675	0.875651
root of trigeminal nerve	2.74	0.361718		2.76429	0.167118	0.876006
superior colliculus	2.41667	0.201561		2.39	0.372335	0.878655
retrosplenial caudal ctx	2.44	0.16876		2.45857	0.245386	0.878862
lateral posterior thalamic nucleus	2.31833	0.215445		2.34286	0.347885	0.883981
visual 1 ctx	2.25833	0.20292		2.23571	0.326897	0.886169
7th cerebellar lobule	2.06667	0.275874		2.09	0.319687	0.891547
raphe obscurus nucleus	2.03167	1.03714		2.11	1.04054	0.894653
6th cerebellar lobule	2.24	0.282843		2.25857	0.235544	0.899436
crus 1 of ansiform lobule	2.05	0.306333		2.03143	0.249628	0.906202
retrosplenial rostral ctx	2.205	0.173868		2.21857	0.2266	0.907121
periaqueductal gray thalamus	2.235	0.157575		2.25143	0.305692	0.907926
visual 2 ctx	2.085	0.181411		2.07429	0.257479	0.933652
medial cerebellar nucleus fastigial	2.005	0.214919		1.99857	0.32982	0.968211
habenula nucleus	3.07667	0.360426		3.08429	0.642647	0.97997
primary somatosensory ctx barrel field	1.875	0.136345		1.87714	0.192502	0.982257
