# Supplementary material for: Alterations in brain neurocircuitry following treatment with the chemotherapeutic agent paclitaxel in rats
Source: Neurobiol Pain. 2019 May 27;6:100034. doi: 10.1016/j.ynpai.2019.100034 (PMC6565758; doi:10.1016/j.ynpai.2019.100034)
Supplement: Supplementary data 2 [file mmc2.xlsx]

## Sheet: Sheet1
Radial Diffusivity
Brain Area	Vehilce			Paclitaxel
	AVE	SD		AVE	SD	P val
medial amygdaloid nucleus	0.586667	0.094163	<	0.745714	0.0613344	0.00371791
substantia innominata	0.458333	0.0397073	<	0.537143	0.0427061	0.00568191
arcuate nucleus	0.625	0.0500999	<	0.814286	0.127261	0.00586032
raphe linear	0.531667	0.0479236	<	0.631429	0.0598411	0.00739427
cortical amygdaloid nucleus	0.436667	0.0492612	<	0.51	0.033665	0.00880581
ventral subiculum	0.525	0.0207364	<	0.6	0.0550757	0.00950599
globus pallidus	0.4	0.02	<	0.442857	0.0281154	0.00990138
olfactory tubercles	0.59	0.085557	<	0.72	0.0730297	0.0130008
substantia nigra compacta	0.45	0.0442719	<	0.544286	0.0697274	0.0158753
posterior hypothalamic area	0.52	0.0493964	<	0.63	0.0856349	0.0183533
basal amygdaloid nucleus	0.48	0.0374166	<	0.545714	0.0496176	0.0223854
perirhinal ctx	0.491667	0.0371035	<	0.544286	0.0355233	0.0242975
anterior amygdaloid nucleus	0.525	0.0680441	<	0.6	0.033665	0.0254302
ventromedial thalamic nucleus	0.451667	0.0263944	<	0.521429	0.0641427	0.0306886	p<0.026
prelimbic ctx	0.473333	0.0287518	<	0.531429	0.0517779	0.0330786
ventral pallidum	0.476667	0.0568038	<	0.537143	0.0345033	0.037609
rostral piriform ctx	0.498333	0.0354495	<	0.541429	0.0313202	0.0399467
ventral lateral striatum	0.475	0.0288097	<	0.522857	0.0434796	0.0426213
bed nucleus stria terminalis	0.47	0.0228035	<	0.524286	0.0541163	0.043644
anterior olfactory nucleus	0.475	0.0367423	<	0.52	0.034641	0.0442064
anterior hypothalamic area	0.523333	0.0739369	<	0.611429	0.0666905	0.0451251
accumbens shell	0.451667	0.0407022	<	0.502857	0.0415188	0.0470277
zona incerta	0.455	0.0207364	<	0.512857	0.0601981	0.0474122
lateral amygdaloid nucleus	0.513333	0.0760701	<	0.638571	0.118523	0.0484636
endopiriform nucleus	0.458333	0.0248328		0.501429	0.0425944	0.0524399
CA1 hippocampus ventral	0.458333	0.0470815		0.51	0.0387298	0.0524643
ventral medial nucleus	0.575	0.088261		0.688571	0.104471	0.0601134
temporal ctx	0.5	0.0282843		0.555714	0.0599603	0.0620178
lateral orbital ctx	0.476667	0.0463321		0.538571	0.0598411	0.0643105
claustrum	0.463333	0.0273252		0.505714	0.0446681	0.0688801
paraventricular nuclus	0.535	0.088261		0.641429	0.101723	0.0712854
insular ctx	0.471667	0.030605		0.514286	0.0442934	0.0731882
copula of the pyramis	0.538333	0.0503653		0.627143	0.0991151	0.0734935
White Matter	0.475	0.0467974		0.552857	0.0857738	0.0735924
magnocellular preoptic nucleus	0.586667	0.131859		0.708571	0.0929926	0.0770522
prerubral field	0.465	0.0301662		0.527143	0.0731925	0.07925
ventral posteriolateral thalamic nucleus	0.446667	0.018619		0.488571	0.0504739	0.0818585
lateral hypothalamus	0.575	0.0723187		0.647143	0.0642169	0.0830455
reticular nucleus midbrain	0.518333	0.0371035		0.574286	0.063471	0.0849798
reuniens nucleus	0.481667	0.033116		0.537143	0.0655017	0.0880867
CA2	0.51	0.0228035		0.557143	0.0587975	0.0929705
pontine reticular nucleus oral	0.466667	0.036697		0.54	0.0912871	0.093604
accumbens core	0.453333	0.0314113		0.497143	0.0508967	0.0952302
CA3 hippocampus ventral	0.533333	0.0575036		0.584286	0.0439155	0.0973686
trapezoid body	0.505	0.0868907		0.597143	0.0955186	0.0982993
tenia tecta ctx	0.733333	0.183485		0.867143	0.0708788	0.100896
caudal piriform ctx	0.433333	0.0413118		0.467143	0.0269037	0.10333
red nucleus	0.496667	0.0361478		0.555714	0.0750238	0.107322
ventral anterior thalamic nucleus	0.471667	0.0343026		0.521429	0.0625643	0.111363
precuniform nucleus	0.501667	0.0248328		0.561429	0.0815329	0.113651
extended amydala	0.433333	0.0413118		0.481429	0.0569879	0.114743
ventral medial striatum	0.456667	0.0265832		0.505714	0.0655381	0.115658
dorsal medial nucleus	0.555	0.0662571		0.65	0.122202	0.118035
infralimbic ctx	0.531667	0.054191		0.584286	0.0571131	0.118191
dentate gyrus ventral	0.683333	0.0752773		0.747143	0.061837	0.121126
inferior colliculus	0.676667	0.0671317		0.744286	0.0778582	0.124939
ventral orbital ctx	0.486667	0.0388158		0.528571	0.0504739	0.126407
ventrolateral thalamic nucleus	0.475	0.0301662		0.517143	0.0558911	0.127982
sub coeruleus nucleus	0.511667	0.0292689		0.561429	0.070102	0.134755
retrochiasmatic nucleus	0.68	0.270185		0.877143	0.170266	0.137708
reticular nucleus	0.421667	0.0278687		0.462857	0.0579409	0.14146
ventral posteriolmedial thalamic nucleus	0.461667	0.0231661		0.504286	0.0624118	0.143786
subthalamic nucleus	0.436667	0.0688961		0.515714	0.106122	0.147162
lateral preoptic area	0.498333	0.0416733		0.542857	0.0590803	0.151319
interpeduncular nucleus	0.558333	0.189147		0.7	0.143062	0.152401
median raphe nucleus	0.515	0.0361939		0.585714	0.107526	0.154267
raphe magnus	0.503333	0.0814043		0.567143	0.0699319	0.156256
parabrachial nucleus	0.506667	0.037238		0.565714	0.0888552	0.159085
anterior thalamic nuclei	0.496667	0.0361478		0.542857	0.0667618	0.159346
2nd cerebellar lobule	0.488333	0.0462241		0.551429	0.0949436	0.167471
triangular septal nucleus	0.548333	0.0646271		0.637143	0.135734	0.172149
central medial thalamic nucleus	0.488333	0.0371035		0.53	0.0627163	0.182564
motor trigeminal nucleus	0.533333	0.0361478		0.578571	0.070102	0.183046
diagonal band of Broca	0.596667	0.136039		0.687143	0.100948	0.196225
olivary nucleus	0.658333	0.216094		0.804286	0.169397	0.199186
5th cerebellar lobule	0.643333	0.0835863		0.702857	0.0736465	0.199202
medial preoptic area	0.565	0.0801873		0.628571	0.0874507	0.202084
substantia nigra reticularis	0.598333	0.134375		0.687143	0.104198	0.206354
dorsomedial tegmental area	0.555	0.0467974		0.614286	0.0991392	0.208348
reticulotegmental nucleus	0.515	0.0281069		0.551429	0.0617599	0.211821
subiculum dorsal	0.538333	0.0591326		0.587143	0.0729644	0.217283
central gray	0.618333	0.0523132		0.667143	0.0795224	0.226672
posterior thalamic nucleus	0.476667	0.0350238		0.514286	0.0650275	0.232538
parafascicular thalamic nucleus	0.5	0.0379473		0.537143	0.0631702	0.235586
pontine reticular nucleus caudal	0.523333	0.060553		0.57	0.0725718	0.239011
central amygdaloid nucleus	0.543333	0.0742069		0.588571	0.0589996	0.245946
pedunculopontine tegmental area	0.506667	0.0688961		0.562857	0.0934013	0.249996
CA3 dorsal	0.525	0.0383406		0.574286	0.0932483	0.253748
granular cell layer	0.553333	0.0301109		0.591429	0.0724405	0.256611
3rd cerebellar lobule	0.506667	0.0585377		0.551429	0.0740335	0.257915
parvicellular reticular n.	0.585	0.0575326		0.618571	0.0441318	0.258711
secondary somaotsensory ctx	0.486667	0.0332666		0.511429	0.0405909	0.259554
lateral cerebellar nucleus	0.52	0.073212		0.567143	0.0708788	0.263757
frontal association ctx	0.706667	0.0983192		0.66	0.0404145	0.273022
premammillary nucleus	0.761667	0.135117		0.872857	0.202296	0.277654
locus ceruleus	0.596667	0.0408248		0.628571	0.058146	0.284827
facial nucleus	0.66	0.106395		0.741429	0.148709	0.28831
paraventricular nucleus	0.608333	0.0962116		0.691429	0.163139	0.298383
medial septum	0.493333	0.0677249		0.544286	0.0988024	0.310149
periolivary nucleus	0.633333	0.190018		0.728571	0.13372	0.312615
anterior pretectal nucleus	0.511667	0.0570672		0.575714	0.138427	0.314533
ventral tegmental area	0.608333	0.164124		0.678571	0.065429	0.318183
primary somatosensory ctx jaw	0.491667	0.0248328		0.518571	0.0584319	0.31856
4th cerebellar lobule	0.526667	0.0831064		0.578571	0.0963377	0.325051
dorsal lateral striatum	0.47	0.0282843		0.494286	0.0538074	0.343293
paraflocculus cerebellum	0.501667	0.0343026		0.53	0.0635085	0.351069
entorhinal ctx	0.606667	0.0560952		0.631429	0.0371612	0.361315
CA1 dorsal	0.525	0.0432435		0.55	0.0509902	0.365674
external plexiform layer	0.588333	0.0435507		0.62	0.0716473	0.367124
simple lobule cerebellum	0.593333	0.0889194		0.637143	0.0795224	0.368245
ectorhinal ctx	0.57	0.0948683		0.631429	0.142645	0.389501
medial dorsal thalamic nucleus	0.503333	0.0535413		0.534286	0.0718464	0.404508
10th cerebellar lobule	0.513333	0.0539135		0.548571	0.086685	0.407963
dorsal medial striatum	0.49	0.0442719		0.522857	0.0847967	0.412759
medial orbital ctx	0.57	0.158745		0.627143	0.0884523	0.430095
dorsal paragigantocellularis n.	0.731667	0.0312517		0.708571	0.0625643	0.431033
flocculus cerebellum	0.555	0.126293		0.598571	0.0614894	0.434249
medial geniculate	0.553333	0.0417931		0.581429	0.0766874	0.441595
primary somatosensory ctx upper lip	0.488333	0.033116		0.507143	0.0488925	0.442673
auditory ctx	0.5	0.0236643		0.518571	0.0527347	0.444481
suprachiasmatic nucleus	0.571667	0.145797		0.628571	0.1132	0.444751
pontine nuclei	0.563333	0.14208		0.611429	0.0710466	0.445382
supraoptic nucleus	0.583333	0.215839		0.648571	0.0651738	0.460342
1st cerebellar lobule	0.553333	0.0463321		0.582857	0.0851889	0.465837
interposed nucleus	0.558333	0.0803534		0.597143	0.104835	0.475848
retrosplenial caudal ctx	0.638333	0.0614546		0.665714	0.0772134	0.499542
glomerular layer	0.648333	0.0688234		0.672857	0.0585133	0.501364
intercalated amygdaloid nucleus	0.536667	0.0553775		0.56	0.0704746	0.526081
dentate gyrus dorsal	0.615	0.076092		0.641429	0.0773366	0.548679
medial mammillary nucleus	1.04833	0.13732		0.988571	0.210905	0.565294
medial pretectal area	0.713333	0.161452		0.768571	0.172378	0.565331
primary somatosensory ctx shoulder	0.576667	0.0432049		0.56	0.0559762	0.565585
lateral septal nucleus	0.535	0.0454973		0.557143	0.0817953	0.568766
solitary tract nucleus	0.568333	0.0705455		0.547143	0.0699319	0.598305
gigantocellular reticular nucleus pons	0.556667	0.0886942		0.58	0.0680686	0.602057
8th cerebellar lobule	0.486667	0.0722957		0.511429	0.0947679	0.612128
primary somatosensory ctx trunk	0.58	0.0363318		0.598571	0.0833524	0.624317
secondary motor ctx	0.685	0.0500999		0.66	0.11547	0.633834
6th cerebellar lobule	0.56	0.10198		0.582857	0.0667618	0.636789
retrosplenial rostral ctx	0.585	0.0665582		0.601429	0.0659365	0.664299
supramammillary nucleus	0.908333	0.263925		0.982857	0.35528	0.680791
paramedian lobule	0.485	0.0554076		0.5	0.0739369	0.691449
9th cerebellar lobule	0.486667	0.0968848		0.508571	0.0980525	0.694155
medial cerebellar nucleus fastigial	0.505	0.0850294		0.525714	0.0984644	0.695326
anterior lobe pituitary	0.596667	0.155778		0.624286	0.104858	0.710864
7th cerebellar lobule	0.53	0.101193		0.551429	0.102864	0.713191
cochlear nucleus	0.708333	0.140487		0.687143	0.0612955	0.723614
primary somatosensory ctx barrel field	0.53	0.0363318		0.521429	0.0474091	0.725268
periaqueductal gray thalamus	0.616667	0.044121		0.631429	0.0956432	0.735733
primary motor ctx	0.585	0.0350714		0.572857	0.0797317	0.737364
lateral geniculate	0.608333	0.0453505		0.597143	0.0677531	0.738059
pineal gland	1.15667	0.201163		1.11857	0.203914	0.741828
neural lobe pituitary	0.88	0.22891		0.922857	0.272868	0.767188
dorsal raphe	0.813333	0.162317		0.778571	0.239891	0.769738
lateral posterior thalamic nucleus	0.643333	0.0691857		0.657143	0.0984402	0.779181
lateral dorsal thalamic nucleus	0.503333	0.0750111		0.512857	0.0468025	0.785081
inferior olivary complex	0.62	0.149533		0.647143	0.202131	0.791532
crus 1 of ansiform lobule	0.528333	0.0906458		0.537143	0.0636957	0.841074
anterior cingulate area	0.56	0.0447214		0.565714	0.0547288	0.842321
lemniscal nucleus	0.671667	0.084951		0.678571	0.0584319	0.865744
visual 1 ctx	0.601667	0.0584523		0.608571	0.0887747	0.874058
habenula nucleus	0.865	0.125658		0.851429	0.184971	0.88213
superior colliculus	0.67	0.0613188		0.677143	0.105469	0.886879
vestibular nucleus	0.666667	0.0417931		0.664286	0.0525538	0.930505
principal sensory nucleus trigeminal	0.578333	0.0932559		0.574286	0.0797615	0.934222
primary somatosensory ctx hindlimb	0.571667	0.0343026		0.574286	0.0795523	0.941906
crus 2 of ansiform lobule	0.511667	0.108704		0.514286	0.0647707	0.958068
visual 2 ctx	0.571667	0.0511534		0.57	0.0680686	0.96169
primary somatosensory ctx forelimb	0.536667	0.037238		0.537143	0.0590803	0.986739
raphe obscurus nucleus	0.496667	0.270456		0.494286	0.252907	0.987213
root of trigeminal nerve	0.66	0.117303		0.66	0.0516398	1
parietal ctx	0.58	0.0414729		0.58	0.0658281	1
