# Supplementary material for: Alterations in brain neurocircuitry following treatment with the chemotherapeutic agent paclitaxel in rats
Source: Neurobiol Pain. 2019 May 27;6:100034. doi: 10.1016/j.ynpai.2019.100034 (PMC6565758; doi:10.1016/j.ynpai.2019.100034)
Supplement: Supplementary data 3 [file mmc3.xlsx]

## Sheet: Sheet1
Fractional Anisotropy
Brain Area	Vehilce			Paclitaxel
	AVE	SD		AVE	SD	P val
2nd cerebellar lobule	0.4	0.0334664	>	0.358571	0.0254484	0.0276864	P<0.001
interpeduncular nucleus	0.485	0.0677495	>	0.4	0.0535413	0.02803
pineal gland	0.458333	0.0716705	>	0.372857	0.0543796	0.0325201
ectorhinal ctx	0.353333	0.0265832	>	0.317143	0.0287021	0.0389393
raphe linear	0.398333	0.0495648	>	0.341429	0.0389138	0.040533
posterior hypothalamic area	0.376667	0.0476095	>	0.315714	0.0479086	0.0425298
premammillary nucleus	0.433333	0.0806639	>	0.347143	0.0543796	0.042662
substantia nigra reticularis	0.51	0.0544059	>	0.441429	0.0555063	0.0466525
ventral posteriolateral thalamic nucleus	0.41	0.0303315		0.368571	0.0367099	0.050723
ventromedial thalamic nucleus	0.395	0.0589067		0.331429	0.0463424	0.051913
substantia nigra compacta	0.506667	0.090037		0.418571	0.0555063	0.0535408
zona incerta	0.446667	0.0436654		0.382857	0.0599206	0.0539058
inferior colliculus	0.341667	0.0397073		0.298571	0.0333809	0.0567322
ventral tegmental area	0.491667	0.0670572		0.412857	0.0665117	0.0573859
reticular nucleus midbrain	0.373333	0.0450185		0.328571	0.0307834	0.0574084
reuniens nucleus	0.341667	0.0479236		0.294286	0.0340867	0.0617821
lateral hypothalamus	0.453333	0.0621825		0.398571	0.0313202	0.0643386
basal amygdaloid nucleus	0.398333	0.0549242		0.347143	0.034983	0.0663552
pedunculopontine tegmental area	0.446667	0.0524087		0.375714	0.0711471	0.0691168
intercalated amygdaloid nucleus	0.401667	0.0858875		0.328571	0.0437526	0.0731042
dorsal medial nucleus	0.36	0.0718331		0.3	0.0341565	0.0739
central gray	0.39	0.0469042		0.348571	0.0285357	0.0758787
ventral subiculum	0.388333	0.0348807		0.352857	0.031997	0.0821676
central amygdaloid nucleus	0.445	0.0728697		0.39	0.0276887	0.0901577
accumbens shell	0.39	0.032249		0.361429	0.0234013	0.0914913
1st cerebellar lobule	0.41	0.0424264		0.374286	0.0282	0.0969766
prerubral field	0.41	0.054037		0.355714	0.0547288	0.100457
arcuate nucleus	0.418333	0.0614546		0.345714	0.0816205	0.10192
flocculus cerebellum	0.406667	0.0287518		0.377143	0.0325137	0.113485
anterior olfactory nucleus	0.405	0.0207364		0.362857	0.0567786	0.114593
superior colliculus	0.33	0.0419524		0.292857	0.0363842	0.115052
median raphe nucleus	0.421667	0.0556477		0.374286	0.0446681	0.116298
paraventricular nuclus	0.375	0.0864292		0.31	0.0519615	0.122197
periaqueductal gray thalamus	0.335	0.0423084		0.305714	0.0198806	0.129094
anterior hypothalamic area	0.348333	0.0608002		0.301429	0.0422013	0.129847
ventral anterior thalamic nucleus	0.328333	0.0444597		0.29	0.0420317	0.138637
ventral posteriolmedial thalamic nucleus	0.37	0.045607		0.328571	0.0477593	0.139835
anterior pretectal nucleus	0.318333	0.0354495		0.284286	0.041975	0.146248
parafascicular thalamic nucleus	0.333333	0.0463321		0.3	0.0310913	0.150512
lateral amygdaloid nucleus	0.398333	0.0830462		0.342857	0.0460848	0.156267
parabrachial nucleus	0.456667	0.0273252		0.415714	0.061062	0.158966
solitary tract nucleus	0.438333	0.0271416		0.48	0.06245	0.159388
bed nucleus stria terminalis	0.371667	0.0337145		0.347143	0.0249762	0.160281
pontine reticular nucleus oral	0.455	0.0662571		0.408571	0.0459814	0.165052
globus pallidus	0.485	0.0273861		0.461429	0.0296808	0.167389
posterior thalamic nucleus	0.346667	0.0467618		0.308571	0.0459814	0.167537
ventrolateral thalamic nucleus	0.341667	0.0538207		0.301429	0.0445079	0.167671
entorhinal ctx	0.373333	0.039833		0.341429	0.0380476	0.168153
anterior amygdaloid nucleus	0.378333	0.0556477		0.345714	0.0190238	0.171315
red nucleus	0.376667	0.0852447		0.327143	0.0298408	0.176015
supramammillary nucleus	0.43	0.0961249		0.368571	0.0552052	0.177142
dorsomedial tegmental area	0.436667	0.0520256		0.398571	0.0433699	0.177289
paraflocculus cerebellum	0.416667	0.0338625		0.385714	0.0442934	0.190646
temporal ctx	0.326667	0.0294392		0.305714	0.0250713	0.192775
tenia tecta ctx	0.353333	0.0520256		0.311429	0.058146	0.201538
trapezoid body	0.473333	0.086641		0.42	0.0637704	0.227705
medial geniculate	0.356667	0.0338625		0.324286	0.0534968	0.228415
retrochiasmatic nucleus	0.435	0.102908		0.378571	0.0549025	0.233
3rd cerebellar lobule	0.375	0.049295		0.35	0.0173205	0.233108
4th cerebellar lobule	0.386667	0.0581951		0.357143	0.0205866	0.233343
dorsal raphe	0.348333	0.0591326		0.318571	0.021157	0.237485
motor trigeminal nucleus	0.363333	0.051251		0.33	0.0458258	0.241224
insular ctx	0.355	0.0403733		0.331429	0.0285357	0.244087
dentate gyrus ventral	0.378333	0.0888632		0.332857	0.0394606	0.245475
olivary nucleus	0.456667	0.060553		0.415714	0.0599603	0.247202
frontal association ctx	0.386667	0.0564506		0.347143	0.061023	0.253738
5th cerebellar lobule	0.378333	0.0426224		0.348571	0.0463424	0.256456
endopiriform nucleus	0.385	0.0450555		0.36	0.0305505	0.260025
medial cerebellar nucleus fastigial	0.443333	0.0884685		0.39	0.0748331	0.263305
pontine nuclei	0.503333	0.0621825		0.472857	0.0287021	0.268252
retrosplenial caudal ctx	0.385	0.0504975		0.354286	0.0450397	0.270664
facial nucleus	0.455	0.041833		0.432857	0.0287021	0.283294
sub coeruleus nucleus	0.423333	0.0542832		0.395714	0.035051	0.291738
subiculum dorsal	0.406667	0.0458984		0.37	0.0695222	0.29509
olfactory tubercles	0.403333	0.0492612		0.377143	0.0372891	0.298548
claustrum	0.338333	0.0360093		0.314286	0.0431498	0.303712
caudal piriform ctx	0.413333	0.0287518		0.39	0.0458258	0.305255
subthalamic nucleus	0.505	0.0554076		0.458571	0.0931716	0.309334
ventral lateral striatum	0.325	0.0472229		0.302857	0.0269037	0.311641
accumbens core	0.358333	0.0360093		0.34	0.0276887	0.321487
visual 1 ctx	0.35	0.0275681		0.328571	0.0448808	0.332579
ventral medial striatum	0.365	0.0500999		0.337143	0.0488925	0.332975
rostral piriform ctx	0.363333	0.0377712		0.344286	0.0320713	0.34606
extended amydala	0.47	0.0589915		0.434286	0.0704408	0.348015
precuniform nucleus	0.328333	0.0749444		0.298571	0.0302372	0.35367
prelimbic ctx	0.353333	0.0557375		0.325714	0.0489412	0.361493
lateral posterior thalamic nucleus	0.331667	0.0466548		0.308571	0.0422013	0.368645
lateral septal nucleus	0.401667	0.0292689		0.384286	0.036904	0.373103
ventral pallidum	0.373333	0.0546504		0.351429	0.0296808	0.378133
lateral orbital ctx	0.326667	0.0488535		0.301429	0.051455	0.386352
White Matter	0.52	0.045607		0.495714	0.0506153	0.386461
primary somatosensory ctx forelimb	0.298333	0.0416733		0.322857	0.0546852	0.389466
inferior olivary complex	0.495	0.109316		0.532857	0.0269037	0.391775
pontine reticular nucleus caudal	0.418333	0.0708284		0.391429	0.0380476	0.401419
suprachiasmatic nucleus	0.368333	0.0719491		0.328571	0.0898941	0.403304
CA1 hippocampus ventral	0.391667	0.114964		0.347143	0.0679986	0.404709
medial dorsal thalamic nucleus	0.336667	0.0717403		0.305714	0.058838	0.410444
habenula nucleus	0.308333	0.054191		0.332857	0.0495696	0.412243
CA1 dorsal	0.338333	0.0365605		0.317143	0.0512231	0.416886
crus 1 of ansiform lobule	0.396667	0.0450185		0.372857	0.0552914	0.418189
magnocellular preoptic nucleus	0.408333	0.0713909		0.382857	0.0345033	0.418354
auditory ctx	0.316667	0.0280476		0.302857	0.0314718	0.42506
cochlear nucleus	0.418333	0.0630608		0.395714	0.0340867	0.428079
CA3 hippocampus ventral	0.405	0.091815		0.372857	0.0449868	0.428338
simple lobule cerebellum	0.371667	0.0376386		0.348571	0.0606709	0.437243
perirhinal ctx	0.388333	0.0708284		0.36	0.0568624	0.440177
6th cerebellar lobule	0.436667	0.0736659		0.401429	0.0843462	0.443421
dentate gyrus dorsal	0.301667	0.0466548		0.28	0.0509902	0.444156
supraoptic nucleus	0.468333	0.0545588		0.438571	0.0790419	0.454504
medial septum	0.418333	0.030605		0.405714	0.0282	0.455437
lateral dorsal thalamic nucleus	0.333333	0.131707		0.382857	0.10177	0.46028
substantia innominata	0.436667	0.0592171		0.461429	0.0575698	0.461451
ventral medial nucleus	0.36	0.072111		0.33	0.0707107	0.465677
lateral geniculate	0.343333	0.0484424		0.325714	0.0364496	0.470006
medial amygdaloid nucleus	0.453333	0.0631401		0.43	0.0496655	0.471096
central medial thalamic nucleus	0.296667	0.0458984		0.28	0.0351188	0.473669
raphe magnus	0.456667	0.0924482		0.425714	0.0565264	0.473855
glomerular layer	0.436667	0.0225093		0.415714	0.0685218	0.490802
7th cerebellar lobule	0.43	0.104881		0.392857	0.0873144	0.499896
CA2	0.316667	0.0621825		0.292857	0.0607493	0.500299
gigantocellular reticular nucleus pons	0.443333	0.0680196		0.465714	0.0485994	0.504014
medial orbital ctx	0.338333	0.0449073		0.315714	0.0718464	0.519447
retrosplenial rostral ctx	0.38	0.0648074		0.357143	0.0596418	0.521482
anterior lobe pituitary	0.418333	0.0475044		0.398571	0.0744823	0.587998
primary somatosensory ctx shoulder	0.286667	0.0393277		0.3	0.0465475	0.591974
diagonal band of Broca	0.383333	0.0492612		0.368571	0.0498092	0.603047
external plexiform layer	0.425	0.0372827		0.407143	0.0769663	0.615784
dorsal medial striatum	0.361667	0.0354495		0.347143	0.0631702	0.628283
primary somatosensory ctx barrel field	0.3	0.0309839		0.312857	0.0585133	0.63962
DPGi	0.385	0.0496991		0.398571	0.0517779	0.640781
10th cerebellar lobule	0.473333	0.0578504		0.46	0.0439697	0.646003
periolivary nucleus	0.425	0.0671565		0.41	0.0489898	0.650867
lemniscal nucleus	0.368333	0.0594699		0.355714	0.0399404	0.657488
interposed nucleus	0.403333	0.0427395		0.391429	0.0511301	0.661112
medial preoptic area	0.313333	0.0314113		0.304286	0.0403556	0.665097
primary somatosensory ctx trunk	0.316667	0.0524087		0.302857	0.0590803	0.666989
9th cerebellar lobule	0.46	0.105071		0.438571	0.0753721	0.677253
lateral preoptic area	0.331667	0.0444597		0.321429	0.0425944	0.680088
triangular septal nucleus	0.318333	0.0183485		0.328571	0.0566947	0.681522
primary motor ctx	0.321667	0.0577639		0.334286	0.0534968	0.690495
medial pretectal area	0.306667	0.0546504		0.292857	0.0672593	0.695858
paraventricular nucleus	0.346667	0.0436654		0.357143	0.0508967	0.700835
anterior thalamic nuclei	0.33	0.0384708		0.321429	0.0418045	0.709684
copula of the pyramis	0.42	0.0296648		0.411429	0.048795	0.715652
crus 2 of ansiform lobule	0.42	0.0829458		0.405714	0.058838	0.723795
secondary somaotsensory ctx	0.306667	0.0294392		0.3	0.0382971	0.73529
raphe obscurus nucleus	0.393333	0.203437		0.431429	0.198866	0.739719
reticular nucleus	0.471667	0.0435507		0.462857	0.0525085	0.750885
reticulotegmental nucleus	0.411667	0.0673548		0.401429	0.0459814	0.751624
PCRt	0.413333	0.0417931		0.42	0.0326599	0.752704
infralimbic ctx	0.306667	0.0250333		0.3	0.046188	0.758767
primary somatosensory ctx hindlimb	0.306667	0.0432049		0.314286	0.0475595	0.769685
neural lobe pituitary	0.411667	0.0285774		0.401429	0.0815329	0.776414
primary somatosensory ctx jaw	0.343333	0.0467618		0.337143	0.0438613	0.810094
secondary motor ctx	0.338333	0.0511534		0.331429	0.0520988	0.814601
visual 2 ctx	0.33	0.0419524		0.324286	0.0479086	0.824783
granular cell layer	0.383333	0.0338625		0.375714	0.081416	0.835282
primary somatosensory ctx upper lip	0.323333	0.0233809		0.318571	0.0527347	0.842298
ventral orbital ctx	0.303333	0.037238		0.298571	0.0520988	0.855602
locus ceruleus	0.416667	0.0413118		0.421429	0.0498092	0.856213
anterior cingulate area	0.356667	0.0516398		0.351429	0.0609449	0.871587
medial mammillary nucleus	0.353333	0.0557375		0.358571	0.0659365	0.881119
dorsal lateral striatum	0.35	0.0252982		0.352857	0.0398808	0.882797
parietal ctx	0.308333	0.0426224		0.312857	0.0647339	0.886738
paramedian lobule	0.418333	0.0416733		0.415714	0.0571131	0.927665
cortical amygdaloid nucleus	0.496667	0.0546504		0.494286	0.0512696	0.936895
lateral cerebellar nucleus	0.385	0.0671565		0.382857	0.0585133	0.952035
CA3 dorsal	0.325	0.0568331		0.322857	0.0778276	0.956536
8th cerebellar lobule	0.413333	0.0979115		0.411429	0.0769044	0.969344
principal sensory nucleus trigeminal	0.465	0.0258844		0.465714	0.0395209	0.970561
root of trigeminal nerve	0.501667	0.0483391		0.501429	0.0307834	0.9916
vestibular nucleus	0.388333	0.0312517		0.388571	0.0494734	0.992086
