# Supplementary material for: Alterations in brain neurocircuitry following treatment with the chemotherapeutic agent paclitaxel in rats
Source: Neurobiol Pain. 2019 May 27;6:100034. doi: 10.1016/j.ynpai.2019.100034 (PMC6565758; doi:10.1016/j.ynpai.2019.100034)
Supplement: Supplementary data 4 [file mmc4.xlsx]

## Sheet: Sheet1
Lambda 1
Brain Area	Vehilce			Paclitaxel
	AVE	SD		AVE	SD	P val
substantia innominata	0.933333	0.0725718		1.16857	0.124288	0.0018676
arcuate nucleus	1.105	0.10015		1.34	0.143062	0.0062671	p<0.009
medial amygdaloid nucleus	1.16833	0.160924		1.43571	0.160505	0.0122814
posterior hypothalamic area	0.891667	0.0376386		1.00571	0.0901586	0.015058
ventral pallidum	0.835	0.0561249		0.921429	0.0524177	0.0152494
cortical amygdaloid nucleus	1.02833	0.118223		1.19857	0.112905	0.0224794
pineal gland	2.285	0.201072		1.90857	0.296053	0.0234073
raphe linear	0.965	0.0535724		1.03571	0.0525538	0.0353998
ventral lateral striatum	0.78	0.0334664		0.84	0.06	0.0528891
paraventricular nuclus	0.916667	0.0615359		1.00857	0.0906327	0.0598425
anterior amygdaloid nucleus	0.946667	0.0928799		1.04571	0.0776439	0.059938
accumbens core	0.781667	0.0462241		0.842857	0.0599206	0.0670173
insular ctx	0.788333	0.0421505		0.84	0.0489898	0.0685881
infralimbic ctx	0.82	0.0689928		0.907143	0.0859679	0.0720167
White Matter	1.03167	0.0483391		1.09143	0.0603955	0.0778454
olfactory tubercles	1.09	0.197585		1.27286	0.150634	0.0848429
magnocellular preoptic nucleus	1.09167	0.199039		1.28714	0.191373	0.0988544
accumbens shell	0.82	0.0481664		0.88	0.068313	0.099742
globus pallidus	0.901667	0.0263944		0.952857	0.0677531	0.11109
temporal ctx	0.811667	0.0491596		0.868571	0.0664401	0.11204
ventral medial nucleus	0.97	0.176635		1.11571	0.129596	0.11448
central medial thalamic nucleus	0.751667	0.0343026		0.805714	0.0704408	0.115981
lateral orbital ctx	0.77	0.0374166		0.845714	0.10422	0.121075
locus ceruleus	1.14167	0.0511534		1.22	0.10504	0.125437
anterior hypothalamic area	0.87	0.119666		0.951429	0.0539841	0.132149
retrochiasmatic nucleus	1.19833	0.385145		1.53	0.369549	0.141846
copula of the pyramis	1.00167	0.0884119		1.14143	0.201364	0.145193
extended amydala	0.916667	0.0175119		0.967143	0.0778276	0.150337
ventral orbital ctx	0.758333	0.0549242		0.822857	0.0893895	0.153719
lateral preoptic area	0.828333	0.0730525		0.891429	0.0760326	0.157131
diagonal band of Broca	1.09333	0.182172		1.24571	0.179058	0.15732
anterior thalamic nuclei	0.813333	0.074744		0.881429	0.0864925	0.160655
medial preoptic area	0.91	0.126649		0.995714	0.0797615	0.165581
rostral piriform ctx	0.86	0.0689928		0.914286	0.0632079	0.166766
paraventricular nucleus	1.025	0.163799		1.20286	0.265814	0.183529
reuniens nucleus	0.786667	0.0361478		0.828571	0.0638823	0.183779
lateral amygdaloid nucleus	0.936667	0.158829		1.06571	0.168509	0.185376
lateral cerebellar nucleus	0.933333	0.084301		0.998571	0.0821439	0.186024
basal amygdaloid nucleus	0.868333	0.082805		0.922857	0.0582278	0.191807
triangular septal nucleus	0.885	0.10895		1.05857	0.291172	0.197122
zona incerta	0.866667	0.0637704		0.908571	0.0474091	0.201538
ventral subiculum	0.956667	0.0588784		1.02571	0.114143	0.209818
ventral medial striatum	0.796667	0.0427395		0.848571	0.0870687	0.21236
subthalamic nucleus	0.975	0.155274		1.09286	0.164794	0.213782
reticular nucleus	0.963333	0.0700476		1.04571	0.139506	0.218051
tenia tecta ctx	1.18667	0.248328		1.35429	0.216707	0.219919
ventromedial thalamic nucleus	0.805	0.0423084		0.841429	0.0572796	0.225755
lateral dorsal thalamic nucleus	0.843333	0.149354		0.981429	0.225937	0.229058
gigantocellular reticular nucleus pons	1.09833	0.145385		1.21143	0.172088	0.231483
perirhinal ctx	0.878333	0.0757408		0.938571	0.0935287	0.233589
CA3 dorsal	0.84	0.0622896		0.938571	0.181973	0.234333
granular cell layer	0.993333	0.0307679		1.05286	0.112504	0.237485
periolivary nucleus	1.17333	0.283878		1.35429	0.241444	0.239578
prelimbic ctx	0.816667	0.0615359		0.872857	0.0948181	0.240474
dorsal lateral striatum	0.825	0.0432435		0.878571	0.0975412	0.241121
PCRt	1.105	0.131111		1.19714	0.136835	0.243078
secondary somaotsensory ctx	0.746667	0.0361478		0.78	0.0571548	0.244634
intercalated amygdaloid nucleus	0.97	0.155949		0.89	0.0704746	0.245914
ventrolateral thalamic nucleus	0.766667	0.0265832		0.795714	0.0531843	0.251899
claustrum	0.78	0.0442719		0.82	0.0697615	0.252573
olivary nucleus	1.28333	0.314749		1.49143	0.315036	0.259936
endopiriform nucleus	0.841667	0.0670572		0.884286	0.0632079	0.26335
Ventricle	1.38167	0.111071		1.47571	0.166819	0.265769
reticulotegmental nucleus	0.975	0.116748		1.04143	0.0880206	0.266874
bed nucleus stria terminalis	0.833333	0.0524087		0.885714	0.1039	0.288829
caudal piriform ctx	0.851667	0.0343026		0.881429	0.0575698	0.292639
ventral anterior thalamic nucleus	0.753333	0.0382971		0.785714	0.0621442	0.292645
pontine reticular nucleus oral	0.966667	0.0913601		1.02	0.0885061	0.308681
frontal association ctx	1.245	0.215291		1.14143	0.155073	0.335631
CA3 hippocampus ventral	0.961667	0.144418		1.04571	0.155334	0.33696
lateral hypothalamus	1.11333	0.11003		1.17857	0.125622	0.344791
primary somatosensory ctx forelimb	0.813333	0.0571548		0.867143	0.122979	0.348004
cochlear nucleus	1.34	0.142688		1.26571	0.132396	0.351265
ventral posteriolmedial thalamic nucleus	0.785	0.0339116		0.814286	0.0670465	0.355215
prerubral field	0.856667	0.0504645		0.892857	0.0793125	0.357545
dorsal medial nucleus	0.94	0.113666		1.01	0.144106	0.357984
CA2	0.795	0.0779102		0.854286	0.134022	0.362045
primary somatosensory ctx jaw	0.806667	0.0480278		0.847143	0.095169	0.367341
solitary tract nucleus	1.10833	0.135855		1.21	0.234663	0.37123
trapezoid body	1.03167	0.138335		1.11714	0.187858	0.377798
pontine nuclei	1.22667	0.178624		1.30143	0.115676	0.382281
ventral posteriolateral thalamic nucleus	0.835	0.0432435		0.862857	0.0660087	0.396907
facial nucleus	1.30333	0.205004		1.41429	0.248788	0.404259
medial septum	0.97	0.129306		1.04571	0.17943	0.40922
sub coeruleus nucleus	0.996667	0.0915787		1.04286	0.10177	0.411559
parabrachial nucleus	1.04167	0.10553		1.08143	0.0598411	0.411696
anterior pretectal nucleus	0.795	0.0731437		0.868571	0.200535	0.414961
dentate gyrus ventral	1.16	0.129769		1.21286	0.101278	0.426688
pontine reticular nucleus caudal	0.998333	0.101472		1.04571	0.107216	0.432999
primary somatosensory ctx upper lip	0.77	0.0460435		0.801429	0.0845436	0.435041
interpeduncular nucleus	1.175	0.263268		1.28143	0.216828	0.440525
inferior olivary complex	1.31167	0.224269		1.47429	0.477872	0.462501
lateral geniculate	1.00167	0.0719491		0.97	0.0832666	0.48259
2nd cerebellar lobule	0.891667	0.103037		0.938571	0.126284	0.483617
substantia nigra compacta	0.996667	0.13545		1.04	0.0793725	0.487868
dorsal medial striatum	0.868333	0.0503653		0.905714	0.125148	0.509129
10th cerebellar lobule	1.03333	0.0861781		1.11	0.263376	0.511289
medial orbital ctx	0.93	0.18719		1.00429	0.208475	0.516249
auditory ctx	0.795	0.0361939		0.815714	0.0685218	0.521163
supraoptic nucleus	1.22667	0.276454		1.30857	0.165069	0.522204
3rd cerebellar lobule	0.883333	0.110935		0.927143	0.133381	0.537371
vestibular nucleus	1.17667	0.0665332		1.21	0.112842	0.53964
secondary motor ctx	1.14667	0.156546		1.08286	0.205078	0.547071
dorsomedial tegmental area	1.09167	0.0875024		1.13286	0.14056	0.547845
red nucleus	0.863333	0.0891441		0.894286	0.0921696	0.552548
medial cerebellar nucleus fastigial	0.996667	0.135006		0.945714	0.16092	0.553112
dorsal raphe	1.34167	0.204882		1.24571	0.33341	0.553705
motor trigeminal nucleus	0.915	0.0907193		0.954286	0.138547	0.565597
reticular nucleus midbrain	0.901667	0.0778246		0.925714	0.0694879	0.567809
CA1 hippocampus ventral	0.825	0.111131		0.868571	0.151705	0.572919
retrosplenial caudal ctx	1.16	0.0758947		1.13143	0.105424	0.592514
suprachiasmatic nucleus	0.986667	0.241136		1.04	0.0852447	0.593399
median raphe nucleus	0.996667	0.0979115		1.03	0.12261	0.603523
superior colliculus	1.07667	0.0891441		1.03714	0.167403	0.615541
interposed nucleus	1.02333	0.0956382		1.06286	0.175852	0.633802
primary somatosensory ctx hindlimb	0.888333	0.0752108		0.927143	0.184546	0.640845
visual 1 ctx	1.05333	0.0891441		1.02	0.152096	0.647333
central gray	1.1	0.0822192		1.13286	0.153809	0.649447
substantia nigra reticularis	1.28167	0.233016		1.34571	0.257802	0.650049
raphe magnus	1.04	0.152184		1.07571	0.127391	0.653687
crus 1 of ansiform lobule	0.993333	0.129254		0.958571	0.140526	0.653738
precuniform nucleus	0.815	0.108028		0.841429	0.103026	0.660748
external plexiform layer	1.13333	0.0531664		1.15857	0.128638	0.663725
lateral septal nucleus	1.00667	0.0665332		1.02714	0.0944659	0.665839
6th cerebellar lobule	1.12167	0.0957949		1.09	0.152206	0.669133
primary somatosensory ctx trunk	0.92	0.0824621		0.958571	0.210193	0.682251
parafascicular thalamic nucleus	0.818333	0.0765289		0.84	0.105987	0.685837
flocculus cerebellum	1.025	0.202953		1.06	0.0960902	0.691005
5th cerebellar lobule	1.14333	0.112012		1.18	0.193649	0.69146
subiculum dorsal	1.03333	0.0771146		1.05571	0.114143	0.692408
4th cerebellar lobule	0.948333	0.110348		0.982857	0.183004	0.695229
ventral tegmental area	1.21667	0.22295		1.26	0.1823	0.706872
medial mammillary nucleus	1.71333	0.199967		1.67286	0.180897	0.708794
root of trigeminal nerve	1.42333	0.143341		1.44714	0.0819988	0.714612
7th cerebellar lobule	1.01167	0.118223		0.984286	0.149539	0.724685
crus 2 of ansiform lobule	1.02	0.205524		0.987143	0.120515	0.726675
anterior lobe pituitary	1.10333	0.236953		1.15	0.234876	0.728798
medial pretectal area	1.115	0.265688		1.17143	0.308784	0.733124
principal sensory nucleus trigeminal	1.18833	0.164002		1.21857	0.157526	0.741263
CA1 dorsal	0.873333	0.0350238		0.885714	0.083438	0.742297
retrosplenial rostral ctx	1.03667	0.0831064		1.01857	0.106994	0.743366
periaqueductal gray thalamus	1.005	0.0854985		0.985714	0.117027	0.744901
1st cerebellar lobule	1	0.091433		1.02286	0.148404	0.750016
habenula nucleus	1.34333	0.124847		1.38286	0.280459	0.75663
8th cerebellar lobule	0.916667	0.0671317		0.935714	0.136852	0.762981
parietal ctx	0.911667	0.0767898		0.934286	0.166018	0.765711
central amygdaloid nucleus	1.105	0.088713		1.08857	0.105582	0.769415
anterior olfactory nucleus	0.9	0.0756307		0.914286	0.0948432	0.772467
ectorhinal ctx	0.981667	0.201138		1.01857	0.248491	0.77669
paramedian lobule	0.935	0.122597		0.954286	0.116599	0.7769
raphe obscurus nucleus	1.03833	0.514798		1.12	0.550787	0.788777
posterior thalamic nucleus	0.79	0.0469042		0.8	0.0818535	0.797066
inferior colliculus	1.13167	0.0808497		1.15	0.163809	0.808447
primary somatosensory ctx barrel field	0.816667	0.0814043		0.83	0.109848	0.811211
primary somatosensory ctx shoulder	0.865	0.0866603		0.88	0.151548	0.834809
dentate gyrus dorsal	0.941667	0.101866		0.951429	0.0636209	0.836852
anterior cingulate area	0.941667	0.0491596		0.95	0.0946925	0.85006
medial geniculate	0.925	0.0931128		0.934286	0.081416	0.851238
visual 2 ctx	0.946667	0.0926643		0.934286	0.132898	0.851798
neural lobe pituitary	1.65167	0.421209		1.69429	0.428208	0.86025
simple lobule cerebellum	1.06333	0.117417		1.07857	0.200202	0.873238
supramammillary nucleus	1.62	0.416029		1.65571	0.470881	0.888351
medial dorsal thalamic nucleus	0.836667	0.0778888		0.844286	0.109523	0.889644
paraflocculus cerebellum	0.95	0.114543		0.955714	0.0682781	0.913335
glomerular layer	1.26667	0.108566		1.27429	0.14034	0.915996
pedunculopontine tegmental area	0.993333	0.123882		0.987143	0.0908688	0.919156
premammillary nucleus	1.40833	0.207405		1.41571	0.223074	0.952147
DPGi	1.29167	0.118561		1.29429	0.0946673	0.965437
entorhinal ctx	1.05667	0.0991295		1.05429	0.105808	0.967548
lateral posterior thalamic nucleus	1.03333	0.084538		1.03143	0.15994	0.979642
primary motor ctx	0.94	0.0920869		0.941429	0.158685	0.9849
lemniscal nucleus	1.145	0.107285		1.14571	0.105965	0.990603
9th cerebellar lobule	0.983333	0.113431		0.982857	0.146824	0.994969
